# Supplementary material for: Effect and Tolerability of Immunotherapy in Patients with NSCLC with or without Brain Metastasis
Source: Cancers (Basel). 2022 Mar 25;14(7):1682. doi: 10.3390/cancers14071682 (PMC8997168; doi:10.3390/cancers14071682)
Supplement: Supplementary file 1 [file cancers-14-01682-s001.zip]

Archive with 1 entries (1 files):
- cancers-1651179-SI.pdf
